# Supplementary material for: 1H-1,2,4-Triazole-3-carboxamide
Source: Acta Crystallogr Sect E Struct Rep Online. 2008 May 17;64(Pt 6):o1110. doi: 10.1107/S1600536808014013 (PMC2961543; doi:10.1107/S1600536808014013)
Supplement: Supplementary file 1 [file e-64-o1110-sup1.cif]

##############################################################################
###                                                                        ###
###        Electronic paper (Acta Crystallographica Section E)             ###
###                                                                        ###
##############################################################################
#                                                                            #
# This CIF contains the data in a paper accepted for publication in Acta     #
# Crystallographica Section E. It conforms to the requirements of Notes      #
# for Authors for Section E, and has been peer reviewed under the auspices   #
# of the IUCr Commission on Journals.                                        #
#                                                                            #
# Full details of the Crystallographic Information File format               #
# are given in the paper "The Crystallographic Information File (CIF):       #
# a New Standard Archive File for Crystallography" by S. R. Hall, F. H.      #
# Allen and I. D. Brown [Acta Cryst. (1991), A47, 655-685].                  #
#                                                                            #
# The current version of the core CIF dictionary is obtainable from          #
# ftp://ftp.iucr.org/pub/cif_core.dic. The current version number is 2.4.    #
#                                                                            #
# Software is freely available for graphical display of the structure(s) in  #
# this CIF.  For information consult the CIF home page http://www.iucr.org/  #
# cif/home.html                                                              #
#                                                                            #
# This file may be used for bona fide research purposes within the           #
# scientific community so long as proper attribution is given to the journal # 
# article from which it was obtained.                                        #
#                                                                            #
##############################################################################
                                             
data_I
_audit_creation_method     SHELXL-97
_chemical_name_systematic
;
1<i>H</i>-1,2,4-Triazole-3-carboxamide
;
_chemical_formula_moiety     'C3 H4 N4 O'
_chemical_formula_sum     'C3 H4 N4 O'
_chemical_formula_iupac     'C3 H4 N4 O'
_chemical_formula_weight     112.10
_chemical_melting_point     ?
_symmetry_cell_setting     monoclinic
_symmetry_space_group_name_H-M     'P 21/n'
_symmetry_space_group_name_Hall     '-P 2yn'
loop_
    _symmetry_equiv_pos_as_xyz
    'x, y, z'
    '-x+1/2, y+1/2, -z+1/2'
    '-x, -y, -z'
    'x-1/2, -y-1/2, z-1/2'
_cell_length_a     3.6944(4)
_cell_length_b     17.527(3)
_cell_length_c     7.0520(17)
_cell_angle_alpha     90.00
_cell_angle_beta     94.4670(10)
_cell_angle_gamma     90.00
_cell_volume     455.24(14)
_cell_formula_units_Z     4
_cell_measurement_reflns_used     1200
_cell_measurement_theta_min     2.324
_cell_measurement_theta_max     27.507
_cell_measurement_temperature     298(2)
_exptl_crystal_description     prism
_exptl_crystal_colour     colourless
_exptl_crystal_size_max     0.22
_exptl_crystal_size_mid     0.18
_exptl_crystal_size_min     0.09
_exptl_crystal_density_diffrn     1.636
_exptl_crystal_density_meas     ?
_exptl_crystal_density_method     'not measured'
_exptl_crystal_F_000     232
_exptl_absorpt_coefficient_mu     0.130
_exptl_absorpt_correction_type     multi-scan
_exptl_absorpt_process_details     '(SADABS; Sheldrick, 1996)'
_exptl_absorpt_correction_T_min     0.9720
_exptl_absorpt_correction_T_max     0.9884
_exptl_special_details
;
;
_diffrn_ambient_temperature     298(2)
_diffrn_radiation_type     MoK\a
_diffrn_radiation_wavelength     0.71073
_diffrn_radiation_source     'fine-focus sealed tube'
_diffrn_radiation_monochromator     graphite
_diffrn_measurement_device_type     'Bruker SMART CCD'
_diffrn_measurement_method     '\f and \w'
_diffrn_detector_area_resol_mean     ?
_diffrn_reflns_number     2199
_diffrn_reflns_av_R_equivalents     0.0202
_diffrn_reflns_av_sigmaI/netI     0.0212
_diffrn_reflns_theta_min     2.32
_diffrn_reflns_theta_max     25.02
_diffrn_reflns_theta_full     25.02
_diffrn_measured_fraction_theta_max     0.999
_diffrn_measured_fraction_theta_full     0.999
_diffrn_reflns_limit_h_min     -4
_diffrn_reflns_limit_h_max     3
_diffrn_reflns_limit_k_min     -20
_diffrn_reflns_limit_k_max     18
_diffrn_reflns_limit_l_min     -8
_diffrn_reflns_limit_l_max     8
_diffrn_standards_number     ?
_diffrn_standards_interval_count     ?
_diffrn_standards_interval_time     ?
_diffrn_standards_decay_%     ?
_refine_special_details
;
;
_reflns_number_total     807
_reflns_number_gt     657
_reflns_threshold_expression     I>2\s(I)
_refine_ls_structure_factor_coef     Fsqd
_refine_ls_matrix_type     full
_refine_ls_R_factor_all     0.0438
_refine_ls_R_factor_gt     0.0347
_refine_ls_wR_factor_gt     0.0920
_refine_ls_wR_factor_ref     0.1012
_refine_ls_goodness_of_fit_ref     1.046
_refine_ls_restrained_S_all     1.046
_refine_ls_number_reflns     807
_refine_ls_number_parameters     73
_refine_ls_number_restraints     0
_refine_ls_hydrogen_treatment     constr
_refine_ls_weighting_scheme     calc
_refine_ls_weighting_details
          'calc w=1/[\s^2^(Fo^2^)+(0.0653P)^2^+0.058P] where P=(Fo^2^+2Fc^2^)/3'
_atom_sites_solution_hydrogens     geom
_atom_sites_solution_primary     direct
_atom_sites_solution_secondary     difmap
_refine_ls_shift/su_max     0.000
_refine_ls_shift/su_mean     0.000
_refine_diff_density_max     0.134
_refine_diff_density_min     -0.227
_refine_ls_extinction_method     none
_refine_ls_extinction_coef     ?
loop_
    _atom_type_symbol
    _atom_type_description
    _atom_type_scat_dispersion_real
    _atom_type_scat_dispersion_imag
    _atom_type_scat_source
    'C' 'C' 0.0033 0.0016
                         'International Tables Vol C Tables 4.2.6.8 and 6.1.1.4'
    'H' 'H' 0.0000 0.0000
                         'International Tables Vol C Tables 4.2.6.8 and 6.1.1.4'
    'N' 'N' 0.0061 0.0033
                         'International Tables Vol C Tables 4.2.6.8 and 6.1.1.4'
    'O' 'O' 0.0106 0.0060
                         'International Tables Vol C Tables 4.2.6.8 and 6.1.1.4'
_computing_data_collection     'SMART (Bruker, 2003)'
_computing_cell_refinement     'SAINT (Bruker, 2003)'
_computing_data_reduction     'SAINT (Bruker, 2003)'
_computing_structure_solution     'SHELXS97 (Sheldrick, 2008)'
_computing_structure_refinement     'SHELXL97 (Sheldrick, 2008)'
_computing_molecular_graphics     'SHELXTL (Sheldrick, 2008)'
_computing_publication_material     'SHELXTL (Sheldrick, 2008)'
loop_
    _atom_site_type_symbol
    _atom_site_label
    _atom_site_fract_x
    _atom_site_fract_y
    _atom_site_fract_z
    _atom_site_U_iso_or_equiv
    _atom_site_adp_type
    _atom_site_calc_flag
    _atom_site_refinement_flags
    _atom_site_occupancy
    _atom_site_disorder_assembly
    _atom_site_disorder_group
    N N1 0.2702(4) 0.99272(7) 0.7168(2) 0.0381(4) Uani d . 1 . .
    H H1A 0.3404 1.0240 0.6332 0.046 Uiso calc R 1 . .
    H H1B 0.1763 1.0098 0.8163 0.046 Uiso calc R 1 . .
    N N2 0.0498(4) 0.77481(8) 1.00884(19) 0.0330(4) Uani d . 1 . .
    H H2 0.0162 0.7288 1.0460 0.040 Uiso calc R 1 . .
    N N3 0.1784(4) 0.79443(7) 0.84073(18) 0.0329(4) Uani d . 1 . .
    N N4 0.0595(4) 0.89955(8) 1.01228(18) 0.0349(4) Uani d . 1 . .
    O O1 0.4402(3) 0.88844(6) 0.55202(16) 0.0386(4) Uani d . 1 . .
    C C1 0.3067(4) 0.91813(8) 0.6923(2) 0.0289(4) Uani d . 1 . .
    C C2 0.1793(4) 0.87021(8) 0.8491(2) 0.0271(4) Uani d . 1 . .
    C C3 -0.0168(5) 0.83716(9) 1.1079(2) 0.0360(4) Uani d . 1 . .
    H H3 -0.1048 0.8370 1.2279 0.043 Uiso calc R 1 . .
loop_
    _atom_site_aniso_label
    _atom_site_aniso_U_11
    _atom_site_aniso_U_22
    _atom_site_aniso_U_33
    _atom_site_aniso_U_12
    _atom_site_aniso_U_13
    _atom_site_aniso_U_23
    N1 0.0594(10) 0.0241(8) 0.0333(8) 0.0011(6) 0.0202(7) 0.0017(5)
    N2 0.0449(9) 0.0220(7) 0.0331(8) -0.0010(5) 0.0098(6) 0.0056(5)
    N3 0.0434(8) 0.0250(8) 0.0314(7) -0.0006(5) 0.0093(6) 0.0010(5)
    N4 0.0494(9) 0.0259(8) 0.0310(8) 0.0004(6) 0.0145(6) 0.0004(5)
    O1 0.0566(8) 0.0267(6) 0.0347(7) 0.0030(5) 0.0176(5) -0.0001(5)
    C1 0.0339(9) 0.0259(9) 0.0274(8) 0.0006(6) 0.0055(6) -0.0007(6)
    C2 0.0307(8) 0.0243(8) 0.0268(8) 0.0016(6) 0.0052(6) -0.0009(6)
    C3 0.0495(10) 0.0292(9) 0.0308(8) -0.0012(7) 0.0131(7) 0.0013(7)
_geom_special_details
;
;
loop_
    _geom_bond_atom_site_label_1
    _geom_bond_atom_site_label_2
    _geom_bond_site_symmetry_2
    _geom_bond_distance
    _geom_bond_publ_flag
    N1 C1 . 1.3270(19) ?
    N1 H1A . 0.8600 ?
    N1 H1B . 0.8600 ?
    N2 C3 . 1.330(2) ?
    N2 N3 . 1.3553(19) ?
    N2 H2 . 0.8600 ?
    N3 C2 . 1.3294(19) ?
    N4 C3 . 1.326(2) ?
    N4 C2 . 1.366(2) ?
    O1 C1 . 1.2524(18) ?
    C1 C2 . 1.493(2) ?
    C3 H3 . 0.9300 ?
loop_
    _geom_angle_atom_site_label_1
    _geom_angle_atom_site_label_2
    _geom_angle_atom_site_label_3
    _geom_angle_site_symmetry_1
    _geom_angle_site_symmetry_3
    _geom_angle
    _geom_angle_publ_flag
    C1 N1 H1A . . 120.0 ?
    C1 N1 H1B . . 120.0 ?
    H1A N1 H1B . . 120.0 ?
    C3 N2 N3 . . 110.03(13) ?
    C3 N2 H2 . . 125.0 ?
    N3 N2 H2 . . 125.0 ?
    C2 N3 N2 . . 102.40(13) ?
    C3 N4 C2 . . 102.33(13) ?
    O1 C1 N1 . . 124.23(15) ?
    O1 C1 C2 . . 121.15(14) ?
    N1 C1 C2 . . 114.62(14) ?
    N3 C2 N4 . . 114.43(13) ?
    N3 C2 C1 . . 121.94(13) ?
    N4 C2 C1 . . 123.62(14) ?
    N4 C3 N2 . . 110.81(15) ?
    N4 C3 H3 . . 124.6 ?
    N2 C3 H3 . . 124.6 ?
loop_
    _geom_torsion_atom_site_label_1
    _geom_torsion_atom_site_label_2
    _geom_torsion_atom_site_label_3
    _geom_torsion_atom_site_label_4
    _geom_torsion_site_symmetry_1
    _geom_torsion_site_symmetry_2
    _geom_torsion_site_symmetry_3
    _geom_torsion_site_symmetry_4
    _geom_torsion
    _geom_torsion_publ_flag
    C3 N2 N3 C2 . . . . -0.33(17) ?
    N2 N3 C2 N4 . . . . 0.05(17) ?
    N2 N3 C2 C1 . . . . 179.30(13) ?
    C3 N4 C2 N3 . . . . 0.23(18) ?
    C3 N4 C2 C1 . . . . -179.00(14) ?
    O1 C1 C2 N3 . . . . -4.7(2) ?
    N1 C1 C2 N3 . . . . 176.10(15) ?
    O1 C1 C2 N4 . . . . 174.46(15) ?
    N1 C1 C2 N4 . . . . -4.7(2) ?
    C2 N4 C3 N2 . . . . -0.43(18) ?
    N3 N2 C3 N4 . . . . 0.50(19) ?
loop_
    _geom_hbond_atom_site_label_D
    _geom_hbond_atom_site_label_H
    _geom_hbond_atom_site_label_A
    _geom_hbond_site_symmetry_A
    _geom_hbond_distance_DH
    _geom_hbond_distance_HA
    _geom_hbond_distance_DA
    _geom_hbond_angle_DHA
    N1 H1A O1 3_676 0.86 2.21 3.065(2) 173
    N1 H1B N4 3_577 0.86 2.22 3.010(2) 154
    N2 H2 O1 4_576 0.86 2.07 2.909(2) 163
    N2 H2 N3 4_576 0.86 2.54 3.055(2) 120
data_global
_journal_date_recd_electronic     2008-04-03
_journal_date_accepted     2008-05-10
_journal_name_full     'Acta Crystallographica, Section E'
_journal_year     2008
_journal_volume     64
_journal_issue      6
_journal_page_first     o1110
_journal_page_last     o1110
_journal_paper_category     QO
_journal_coeditor_code     CS2075
_publ_contact_author_name     'Xie, Qing-Ruo'
_publ_contact_author_address
;
Department of Biological and Chemical Engineering
Guangxi University of Technology
Liuzhou 545006
P.R.China
;
_publ_contact_author_email     chemical2008@yeah.net
_publ_contact_author_fax     '0086-772-2687033'
_publ_contact_author_phone     '0086-772-3611128'
_publ_section_title
;
1<i>H</i>-1,2,4-Triazole-3-carboxamide
;
loop_
    _publ_author_name
    _publ_author_footnote
    _publ_author_address
    'Xie, Qing-Ruo' .
;
Department of Biological and Chemical Engineering
Guangxi University of Technology
Liuzhou 545006
People's Republic of China
;
