# Supplementary material for: 1H-1,2,4-Triazole-3-carboxamide
Source: Acta Crystallogr Sect E Struct Rep Online. 2008 May 17;64(Pt 6):o1110. doi: 10.1107/S1600536808014013 (PMC2961543; doi:10.1107/S1600536808014013)
Supplement: Supplementary file 2 [file e-64-o1110-Isup2.hkl]

# 
# h,k,l, Fc-squared, Fo-squared, sigma(Fo-squared) and status flag 
# 
data_I
_shelx_title ' 080324b in P2(1)/n' 
_shelx_refln_list_code          4 
_shelx_F_calc_maximum      147.74 
_exptl_crystal_F_000       232.00 
_reflns_d_resolution_high  0.8401 
 
loop_ 
 _symmetry_equiv_pos_as_xyz 
 'x, y, z' 
 '-x+1/2, y+1/2, -z+1/2' 
 '-x, -y, -z' 
 'x-1/2, -y-1/2, z-1/2' 
 
_cell_length_a     3.6944 
_cell_length_b    17.5271 
_cell_length_c     7.0520 
_cell_angle_alpha  90.000 
_cell_angle_beta   94.467 
_cell_angle_gamma  90.000 
 
_shelx_F_squared_multiplier     1.000 
 
loop_ 
 _refln_index_h 
 _refln_index_k 
 _refln_index_l 
 _refln_F_squared_calc 
 _refln_F_squared_meas 
 _refln_F_squared_sigma 
 _refln_observed_status 
   2   0   0       27.85       25.27      0.60 o 
   4   0   0       13.57       16.83      1.82 o 
   1   1   0      104.11       95.10      1.12 o 
   2   1   0      173.46      172.33      2.02 o 
   3   1   0        7.38        7.75      0.86 o 
   4   1   0        2.92        1.46      0.73 o 
   0   2   0       39.52       41.53      1.27 o 
   1   2   0     2828.51     2847.17     20.35 o 
   2   2   0      293.42      262.77      2.72 o 
   3   2   0       22.36       22.79      1.11 o 
   4   2   0        0.47        0.67      0.70 o 
   1   3   0     1111.18     1045.44      6.57 o 
   2   3   0      175.17      172.19      2.56 o 
   3   3   0       22.90       20.54      0.85 o 
   4   3   0        0.39       -0.42      1.04 o 
   0   4   0      632.34      804.50      9.14 o 
   1   4   0        8.31        8.47      0.37 o 
   2   4   0      222.94      209.64      1.75 o 
   3   4   0        1.61        1.16      0.47 o 
   4   4   0        1.12        0.76      1.14 o 
   1   5   0      547.33      537.82      3.62 o 
   2   5   0        6.36        5.83      0.47 o 
   3   5   0        0.42        0.06      0.55 o 
   4   5   0       45.34       43.81      1.74 o 
   0   6   0      112.63      136.30      1.82 o 
   1   6   0        0.25        0.20      0.20 o 
   2   6   0      121.35      104.76      1.13 o 
   3   6   0       16.21       17.99      1.20 o 
   4   6   0        2.44        1.96      0.84 o 
   1   7   0       87.26       86.89      1.98 o 
   2   7   0        1.65        1.82      0.30 o 
   3   7   0        6.71        7.78      0.97 o 
   4   7   0        3.47        2.98      0.84 o 
   0   8   0     1045.07     1191.71     22.54 o 
   1   8   0      574.68      596.07      4.70 o 
   2   8   0        3.82        3.02      0.37 o 
   3   8   0       79.91       77.59      5.49 o 
   4   8   0        0.45        0.49      0.79 o 
   1   9   0        0.03        0.16      0.25 o 
   2   9   0        0.35       -0.32      0.37 o 
   3   9   0       21.06       21.05      1.97 o 
   0  10   0     1473.37     1673.73     24.76 o 
   1  10   0      179.07      194.63      2.09 o 
   2  10   0       21.93       22.09      0.86 o 
   3  10   0       27.19       29.04      1.37 o 
   1  11   0       44.57       46.11      0.96 o 
   2  11   0       54.11       53.91      2.17 o 
   3  11   0       38.92       36.60      2.92 o 
   0  12   0        0.28        0.14      0.38 o 
   1  12   0       30.99       30.46      0.86 o 
   2  12   0        0.01        0.15      0.45 o 
   3  12   0        3.03        2.46      1.31 o 
   1  13   0      108.71      102.54      2.41 o 
   2  13   0       67.09       66.45      2.79 o 
   3  13   0       96.10       98.03      2.61 o 
   0  14   0       36.79       36.13      2.00 o 
   1  14   0        0.08       -0.03      0.38 o 
   2  14   0      161.66      156.75      4.80 o 
   3  14   0        0.01       -0.56      0.78 o 
   1  15   0       45.77       42.33      1.39 o 
   2  15   0        3.17        2.20      0.65 o 
   3  15   0       54.33       52.32      1.94 o 
   0  16   0       36.42       39.07      2.24 o 
   1  16   0       84.35       79.77      1.77 o 
   2  16   0       92.53       92.32      3.14 o 
   1  17   0       11.02       10.69      0.85 o 
   2  17   0        1.40        0.72      0.62 o 
   0  18   0      114.33      126.85      4.35 o 
   1  18   0        5.50        4.92      1.04 o 
   2  18   0      101.05      107.93      2.80 o 
   1  19   0        6.94        7.88      1.08 o 
   0  20   0        0.00        0.46      0.88 o 
   1  20   0        3.35        3.05      0.86 o 
  -3   0   1       89.34       87.46      2.91 o 
   1   0   1    21827.49    19774.62    285.37 o 
   3   0   1        9.78       11.08      1.36 o 
  -4   1   1        0.14       -0.95      0.64 o 
  -3   1   1       34.98       34.37      1.31 o 
  -2   1   1       58.30       55.05      1.00 o 
  -1   1   1       64.45       66.48      1.73 o 
   0   1   1      124.67      115.63      2.16 o 
   1   1   1      589.88      550.62      3.90 o 
   2   1   1        3.64        3.32      0.38 o 
   3   1   1       88.37       80.33      1.95 o 
   4   1   1        0.25       -0.77      0.56 o 
  -4   2   1        0.00       -0.56      0.69 o 
  -3   2   1        3.95        4.64      1.14 o 
  -2   2   1       59.70       56.83      1.16 o 
  -1   2   1     1131.58     1023.48      8.62 o 
   0   2   1     1441.09     1454.78     16.18 o 
   1   2   1        7.67        8.83      0.41 o 
   2   2   1     1276.60     1252.15     10.91 o 
   3   2   1       36.74       30.99      1.04 o 
   4   2   1        3.29        3.65      2.22 o 
  -4   3   1       37.71       39.97      2.46 o 
  -3   3   1        0.51        0.31      0.91 o 
  -2   3   1      134.40      133.19      1.67 o 
  -1   3   1      594.11      604.16      5.34 o 
   0   3   1     1813.19     1713.43     11.90 o 
   1   3   1        0.38        0.69      0.16 o 
   2   3   1      130.66      120.53      1.39 o 
   3   3   1       35.43       34.20      1.07 o 
   4   3   1        6.68        6.75      3.11 o 
  -4   4   1       16.30       19.82      1.43 o 
  -3   4   1       11.19       11.06      0.91 o 
  -2   4   1       22.39       19.11      0.53 o 
  -1   4   1      823.23      871.15     10.23 o 
   0   4   1      139.38      122.80      2.62 o 
   1   4   1      259.46      292.70      2.87 o 
   2   4   1        5.07        4.51      0.38 o 
   3   4   1       17.74       17.82      0.91 o 
   4   4   1        0.20       -0.93      0.82 o 
  -4   5   1        3.17        3.10      1.06 o 
  -3   5   1      174.47      177.15      3.12 o 
  -2   5   1        5.09        5.06      0.32 o 
  -1   5   1       29.88       29.20      0.58 o 
   0   5   1      595.13      590.92      5.23 o 
   1   5   1       13.69       14.02      0.36 o 
   2   5   1      174.48      162.32      1.74 o 
   3   5   1        0.16       -0.48      0.52 o 
   4   5   1        0.16       -0.29      2.36 o 
  -4   6   1        0.15       -0.01      0.69 o 
  -3   6   1        0.37       -0.08      0.50 o 
  -2   6   1       92.41       92.67      1.16 o 
  -1   6   1      798.66      803.70     15.34 o 
   0   6   1        9.08        8.38      0.43 o 
   1   6   1       85.56       90.70      1.05 o 
   2   6   1        0.59        0.86      0.30 o 
   3   6   1        4.05        3.47      0.74 o 
   4   6   1        1.08        0.67      0.79 o 
  -4   7   1        1.40        0.43      0.76 o 
  -3   7   1       10.80       10.91      1.19 o 
  -2   7   1       43.75       44.63      0.82 o 
  -1   7   1        0.19       -0.02      0.21 o 
   0   7   1      249.76      266.21      3.13 o 
   1   7   1        7.38        8.00      0.44 o 
   2   7   1        8.44        9.11      1.23 o 
   3   7   1        0.33        0.16      0.64 o 
   4   7   1        1.50       -0.09      1.01 o 
  -4   8   1       25.29       28.69      3.45 o 
  -3   8   1       10.27       14.21      1.12 o 
  -2   8   1      292.10      295.62      2.84 o 
  -1   8   1       47.58       39.19      0.77 o 
   0   8   1      501.49      524.84      4.13 o 
   1   8   1      574.10      565.85      4.54 o 
   2   8   1      233.88      223.02      2.75 o 
   3   8   1        0.11        0.21      0.63 o 
  -3   9   1       28.92       29.54      2.26 o 
  -2   9   1        4.31        5.63      0.47 o 
  -1   9   1        0.40        0.32      0.26 o 
   0   9   1       18.57       21.66      0.55 o 
   1   9   1        1.02        1.68      0.33 o 
   2   9   1        2.04        2.59      0.49 o 
   3   9   1        1.38       -0.15      0.66 o 
  -3  10   1       11.22       13.64      1.17 o 
  -2  10   1      107.24      112.12      1.59 o 
  -1  10   1        4.30        5.62      0.44 o 
   0  10   1      176.64      199.32      4.28 o 
   1  10   1      895.24      906.03      7.24 o 
   2  10   1       72.17       70.64      1.48 o 
   3  10   1       16.85       16.31      1.31 o 
  -3  11   1       30.31       27.47      2.06 o 
  -2  11   1       93.09       92.94      1.49 o 
  -1  11   1      128.62      139.27      1.72 o 
   0  11   1       91.51       99.26      2.55 o 
   1  11   1        0.08        0.46      0.34 o 
   2  11   1       14.89       17.08      0.93 o 
   3  11   1       11.95       10.71      1.15 o 
  -3  12   1       34.16       38.39      1.56 o 
  -2  12   1       12.79       13.41      0.70 o 
  -1  12   1       20.02       20.90      0.73 o 
   0  12   1       40.05       41.86      1.04 o 
   1  12   1        0.37        0.79      0.36 o 
   2  12   1        7.28        8.26      0.81 o 
   3  12   1        1.36       -0.10      1.54 o 
  -3  13   1       44.05       44.08      2.61 o 
  -2  13   1      244.04      243.22      4.01 o 
  -1  13   1      235.48      246.71      3.86 o 
   0  13   1       93.00       86.51      4.42 o 
   1  13   1        2.69        2.38      0.46 o 
   2  13   1       42.41       39.56      1.24 o 
   3  13   1       11.28       10.57      1.91 o 
  -3  14   1        0.00        0.76      0.76 o 
  -2  14   1       19.04       19.25      0.97 o 
  -1  14   1      309.31      304.40      3.99 o 
   0  14   1       31.75       34.37      1.40 o 
   1  14   1       33.97       34.03      0.98 o 
   2  14   1        8.71        8.71      0.83 o 
   3  14   1       50.64       52.13      3.73 o 
  -3  15   1       39.65       40.59      1.71 o 
  -2  15   1      142.15      145.28      5.00 o 
  -1  15   1        0.09        0.35      0.44 o 
   0  15   1       34.76       32.85      1.45 o 
   1  15   1        5.39        5.88      0.75 o 
   2  15   1       14.21       14.80      1.24 o 
  -2  16   1       83.68       86.67      1.97 o 
  -1  16   1      163.76      164.76      4.99 o 
   0  16   1      182.73      180.04      7.29 o 
   1  16   1       16.84       18.56      1.51 o 
   2  16   1       21.65       20.96      1.77 o 
  -2  17   1        0.89        0.17      0.68 o 
  -1  17   1       11.00       12.98      1.18 o 
   0  17   1       18.94       20.08      1.26 o 
   1  17   1       24.22       23.10      2.32 o 
   2  17   1        2.86        1.47      0.71 o 
  -2  18   1        4.04        5.23      1.38 o 
  -1  18   1      160.80      159.00      3.53 o 
   0  18   1       19.03       18.59      1.33 o 
   1  18   1       63.81       71.01      2.27 o 
   2  18   1        0.40       -0.94      0.70 o 
  -1  19   1       17.91       18.27      1.42 o 
   0  19   1        3.96        6.54      1.40 o 
   1  19   1        0.91        0.88      0.96 o 
  -1  20   1        0.50        1.18      0.73 o 
   0  20   1        0.03       -0.02      0.62 o 
   1  20   1        0.05       -1.01      0.74 o 
  -4   0   2       40.94       42.78      2.52 o 
  -2   0   2      343.82      363.01      4.56 o 
   0   0   2      273.37      280.63      3.31 o 
   2   0   2     3040.53     2924.15     46.85 o 
   4   0   2       24.68       21.57      1.36 o 
  -4   1   2        0.02       -0.28      0.68 o 
  -3   1   2        0.74        0.50      0.58 o 
  -2   1   2      241.69      260.26      3.58 o 
  -1   1   2      161.22      158.84      3.35 o 
   0   1   2       32.92       25.65      0.52 o 
   1   1   2        0.25        0.48      0.16 o 
   2   1   2      343.33      319.57      4.25 o 
   3   1   2        1.51        3.32      0.66 o 
   4   1   2       24.27       25.07      1.93 o 
  -4   2   2       14.61       17.23      1.40 o 
  -3   2   2        0.36        0.27      0.54 o 
  -2   2   2       27.77       27.41      0.76 o 
  -1   2   2       37.31       41.26      2.52 o 
   0   2   2      988.79      862.82      6.34 o 
   1   2   2      101.21      101.82      1.92 o 
   2   2   2        0.11       -0.03      0.41 o 
   3   2   2      363.13      354.56      4.72 o 
   4   2   2        2.47        3.82      0.70 o 
  -4   3   2       21.53       25.09      2.18 o 
  -3   3   2      103.57      113.78      2.47 o 
  -2   3   2        0.24       -0.08      0.27 o 
  -1   3   2      577.82      649.14      7.30 o 
   0   3   2      673.25      693.68      6.11 o 
   1   3   2      446.94      425.04      3.01 o 
   2   3   2        0.04        0.19      0.29 o 
   3   3   2        3.87        3.81      0.64 o 
   4   3   2        7.70        6.81      1.36 o 
  -4   4   2        2.75        2.73      1.38 o 
  -3   4   2       82.21       91.30      2.19 o 
  -2   4   2       55.12       58.11      1.73 o 
  -1   4   2       37.14       32.45      0.95 o 
   0   4   2      716.17      755.32      6.64 o 
   1   4   2       90.23       85.39      0.95 o 
   2   4   2       43.02       47.73      0.89 o 
   3   4   2        4.39        3.69      0.79 o 
   4   4   2        0.00       -0.03      0.78 o 
  -4   5   2        5.60        7.38      0.99 o 
  -3   5   2        0.39        1.26      0.57 o 
  -2   5   2      437.11      489.70      4.90 o 
  -1   5   2       27.04       28.22      0.68 o 
   0   5   2        3.17        2.55      0.34 o 
   1   5   2      205.12      199.13      1.70 o 
   2   5   2        7.11        8.39      0.62 o 
   3   5   2       34.89       32.50      2.14 o 
   4   5   2        1.02       -0.57      1.10 o 
  -4   6   2        6.63       10.33      1.12 o 
  -3   6   2        5.77        6.54      0.98 o 
  -2   6   2       63.31       65.92      1.23 o 
  -1   6   2      219.68      250.66      2.61 o 
   0   6   2     1242.58     1291.79     12.30 o 
   1   6   2        8.62        7.19      0.35 o 
   2   6   2       36.18       37.64      0.83 o 
   3   6   2        0.66       -0.36      0.63 o 
  -4   7   2        5.67        6.66      1.11 o 
  -3   7   2        7.11        8.10      1.25 o 
  -2   7   2        3.43        3.24      0.38 o 
  -1   7   2      172.00      185.26      1.87 o 
   0   7   2       37.83       30.54      0.85 o 
   1   7   2      171.99      162.75      2.30 o 
   2   7   2        9.37        9.20      0.68 o 
   3   7   2        0.13        0.46      0.70 o 
  -3   8   2       71.52       74.60      2.90 o 
  -2   8   2       72.59       69.66      1.17 o 
  -1   8   2      374.79      393.09      3.35 o 
   0   8   2      110.32      101.83      1.55 o 
   1   8   2      100.53       99.85      2.12 o 
   2   8   2      128.48      117.71      1.92 o 
   3   8   2       62.47       57.98      3.32 o 
  -3   9   2       39.11       39.44      1.52 o 
  -2   9   2       35.94       35.66      0.89 o 
  -1   9   2       18.97       21.39      0.64 o 
   0   9   2        4.90        5.23      0.48 o 
   1   9   2       34.79       36.22      0.86 o 
   2   9   2        0.64        1.45      0.52 o 
   3   9   2        1.33        0.70      0.71 o 
  -3  10   2       32.29       33.76      1.43 o 
  -2  10   2       85.47       82.29      1.36 o 
  -1  10   2      178.82      176.11      3.34 o 
   0  10   2        4.03        4.22      0.45 o 
   1  10   2       44.63       44.23      0.97 o 
   2  10   2      252.76      249.96      4.34 o 
   3  10   2       19.73       21.53      1.57 o 
  -3  11   2       55.50       59.20      1.88 o 
  -2  11   2       74.51       68.34      1.27 o 
  -1  11   2      144.84      134.73      2.07 o 
   0  11   2      115.70      123.87      1.54 o 
   1  11   2       95.84       95.34      1.50 o 
   2  11   2        0.06       -0.03      0.50 o 
   3  11   2        4.02        4.64      0.97 o 
  -3  12   2       33.13       37.04      1.27 o 
  -2  12   2       63.62       65.44      1.27 o 
  -1  12   2       19.22       18.85      0.78 o 
   0  12   2       90.11       98.40      3.47 o 
   1  12   2       18.32       19.69      0.78 o 
   2  12   2        3.73        2.94      0.86 o 
   3  12   2        0.24       -1.10      0.73 o 
  -3  13   2       34.73       36.97      1.30 o 
  -2  13   2       66.44       66.14      1.32 o 
  -1  13   2      365.60      354.70      3.40 o 
   0  13   2      368.89      372.70      4.18 o 
   1  13   2       19.26       16.65      1.00 o 
   2  13   2        1.31       -0.60      0.53 o 
   3  13   2        6.57        5.42      1.09 o 
  -3  14   2       21.87       20.05      1.02 o 
  -2  14   2        0.79        0.07      0.40 o 
  -1  14   2      106.99      105.28      1.94 o 
   0  14   2      283.70      286.10      6.57 o 
   1  14   2       58.56       56.38      1.24 o 
   2  14   2       25.00       24.23      1.12 o 
  -2  15   2       74.38       73.84      1.75 o 
  -1  15   2      190.98      190.72      3.71 o 
   0  15   2        4.75        4.26      1.16 o 
   1  15   2        1.54        1.72      0.49 o 
   2  15   2        7.08        5.97      0.81 o 
  -2  16   2       20.98       16.95      0.99 o 
  -1  16   2       65.84       65.66      2.09 o 
   0  16   2      116.09      113.35      4.83 o 
   1  16   2      186.32      190.51      2.98 o 
   2  16   2        0.56       -0.73      0.57 o 
  -2  17   2        6.14        5.63      1.36 o 
  -1  17   2        1.31        0.72      0.59 o 
   0  17   2       60.78       57.74      2.02 o 
   1  17   2       14.53       14.42      1.55 o 
   2  17   2       31.90       31.82      2.83 o 
  -2  18   2       51.76       48.61      2.89 o 
  -1  18   2        1.11        1.20      0.73 o 
   0  18   2      123.91      118.64      5.21 o 
   1  18   2       22.64       20.26      1.35 o 
  -1  19   2        0.17        0.79      0.71 o 
   0  19   2       29.88       27.39      1.52 o 
   1  19   2        0.00        0.34      0.65 o 
   0  20   2        0.79        0.87      0.77 o 
  -3   0   3      132.78      134.71      3.93 o 
  -1   0   3      472.36      539.51      9.10 o 
   1   0   3       27.16       28.36      0.73 o 
   3   0   3      339.31      327.78      4.68 o 
  -4   1   3       39.35       48.69      1.92 o 
  -3   1   3        4.18        5.21      1.08 o 
  -2   1   3        4.56        5.05      0.56 o 
  -1   1   3      682.91      767.67      8.73 o 
   0   1   3       80.16       74.19      1.03 o 
   1   1   3       54.45       49.18      0.65 o 
   2   1   3        5.36        4.72      0.48 o 
   3   1   3       96.75       96.31      1.60 o 
  -4   2   3       84.63      105.31      2.78 o 
  -3   2   3       49.38       54.82      3.15 o 
  -2   2   3        0.15        0.00      0.38 o 
  -1   2   3       88.91       90.05      1.80 o 
   0   2   3        3.96        2.86      0.31 o 
   1   2   3      206.34      187.05      1.68 o 
   2   2   3        3.45        3.98      0.46 o 
   3   2   3        1.11       -0.23      0.55 o 
  -4   3   3        0.03        0.64      1.10 o 
  -3   3   3       69.22       81.07      3.92 o 
  -2   3   3      195.59      214.42      9.26 o 
  -1   3   3        0.05       -0.42      0.28 o 
   0   3   3      758.29      816.42     10.66 o 
   1   3   3      227.90      222.85      2.97 o 
   2   3   3       53.01       50.67      0.85 o 
   3   3   3        0.00       -0.01      0.45 o 
  -4   4   3        1.33        1.02      1.06 o 
  -3   4   3        0.93        0.41      0.51 o 
  -2   4   3      206.76      224.37     13.31 o 
  -1   4   3      121.51      135.87      2.37 o 
   0   4   3        2.28        1.16      0.31 o 
   1   4   3      159.33      152.30      1.59 o 
   2   4   3       23.95       22.74      0.93 o 
   3   4   3        7.32        6.62      1.15 o 
  -4   5   3        3.03        4.72      0.82 o 
  -3   5   3       13.36       14.63      1.01 o 
  -2   5   3        6.50        6.79      0.72 o 
  -1   5   3      490.11      544.18      4.94 o 
   0   5   3       27.01       28.72      0.90 o 
   1   5   3       14.48       14.06      0.49 o 
   2   5   3       39.18       36.74      1.16 o 
   3   5   3        2.12        1.31      0.92 o 
  -4   6   3        1.10        1.11      0.85 o 
  -3   6   3       66.74       69.36      1.52 o 
  -2   6   3       33.98       32.37      0.87 o 
  -1   6   3      286.53      314.83      3.17 o 
   0   6   3      182.10      197.68      2.45 o 
   1   6   3      467.54      455.68      3.44 o 
   2   6   3        1.54        1.42      0.40 o 
   3   6   3       11.87       11.00      1.63 o 
  -3   7   3        4.26        4.19      0.59 o 
  -2   7   3       94.37       88.10      1.36 o 
  -1   7   3       22.77       24.23      0.71 o 
   0   7   3      206.31      217.22      4.07 o 
   1   7   3       69.71       65.81      0.97 o 
   2   7   3       37.42       35.15      1.09 o 
   3   7   3        5.14        4.52      0.95 o 
  -3   8   3        1.29        1.66      0.50 o 
  -2   8   3       71.21       70.77      1.24 o 
  -1   8   3      170.80      164.82      2.05 o 
   0   8   3       89.54       83.80      1.49 o 
   1   8   3       72.16       66.60      1.19 o 
   2   8   3        5.14        6.22      0.70 o 
   3   8   3       18.01       21.14      1.80 o 
  -3   9   3        0.08       -0.57      0.40 o 
  -2   9   3      162.62      163.67      2.03 o 
  -1   9   3       18.27       17.09      0.95 o 
   0   9   3       61.00       63.37      1.33 o 
   1   9   3       11.76       13.49      0.67 o 
   2   9   3       19.33       18.88      2.03 o 
   3   9   3        0.01       -0.38      0.84 o 
  -3  10   3       15.88       17.40      1.02 o 
  -2  10   3       45.56       50.86      1.09 o 
  -1  10   3      200.94      202.48      3.72 o 
   0  10   3      104.37       95.84      1.70 o 
   1  10   3        7.47        7.80      0.59 o 
   2  10   3        1.09        0.28      0.51 o 
   3  10   3       48.11       49.76      1.91 o 
  -3  11   3        1.10        0.04      0.67 o 
  -2  11   3      106.58      103.14      1.97 o 
  -1  11   3      156.34      150.42      2.31 o 
   0  11   3      114.20      111.06      2.47 o 
   1  11   3       42.28       44.30      1.08 o 
   2  11   3       56.65       55.06      1.49 o 
   3  11   3        0.65        0.07      0.87 o 
  -3  12   3       46.56       48.65      1.90 o 
  -2  12   3       68.07       72.81      1.67 o 
  -1  12   3       66.01       63.99      1.47 o 
   0  12   3        9.73       11.89      0.96 o 
   1  12   3      104.32      108.26      2.45 o 
   2  12   3        4.29        3.70      0.91 o 
   3  12   3        3.70        2.72      1.03 o 
  -3  13   3       10.89        9.73      1.12 o 
  -2  13   3       73.05       74.80      1.74 o 
  -1  13   3       67.02       65.18      2.06 o 
   0  13   3      289.32      274.14      6.70 o 
   1  13   3      256.56      262.18      2.99 o 
   2  13   3        0.00       -0.61      0.56 o 
  -2  14   3       31.40       32.29      1.52 o 
  -1  14   3        3.84        4.15      0.87 o 
   0  14   3      171.53      163.32      6.21 o 
   1  14   3      120.07      127.02      2.30 o 
   2  14   3       30.43       31.95      1.27 o 
  -2  15   3       15.08       16.48      1.13 o 
  -1  15   3       88.72       89.23      2.48 o 
   0  15   3      119.85      119.69      4.35 o 
   1  15   3       12.33       12.45      1.01 o 
   2  15   3        6.36        5.04      0.85 o 
  -2  16   3       70.26       78.08      1.90 o 
  -1  16   3       24.40       17.99      2.05 o 
   0  16   3       21.03       18.71      1.26 o 
   1  16   3       26.89       27.34      3.11 o 
   2  16   3       97.89      103.36      5.38 o 
  -2  17   3        0.10       -0.79      0.77 o 
  -1  17   3       38.55       32.96      1.61 o 
   0  17   3        0.88        0.25      0.70 o 
   1  17   3       72.41       76.84      2.41 o 
  -1  18   3       63.96       64.05      2.27 o 
   0  18   3        0.04        0.04      0.79 o 
   1  18   3       44.87       42.35      1.86 o 
  -1  19   3        3.38        4.28      0.90 o 
   0  19   3        3.37        5.80      1.00 o 
  -4   0   4       53.51       54.04      2.68 o 
  -2   0   4      317.50      340.51      6.85 o 
   0   0   4      132.04      144.30      2.48 o 
   2   0   4        1.02        0.71      0.60 o 
  -4   1   4       51.19       54.31      1.88 o 
  -3   1   4      154.27      134.95      3.75 o 
  -2   1   4       42.75       47.80      3.25 o 
  -1   1   4       20.67       17.98      1.45 o 
   0   1   4      562.17      601.41      6.26 o 
   1   1   4        6.82        5.98      0.35 o 
   2   1   4       10.82       12.05      0.69 o 
   3   1   4        2.43        2.60      0.56 o 
  -3   2   4      215.61      197.56      4.83 o 
  -2   2   4      100.40       98.79     12.92 o 
  -1   2   4        4.61        6.30      0.67 o 
   0   2   4       89.19       85.07      2.02 o 
   1   2   4        0.18       -0.08      0.23 o 
   2   2   4       25.23       22.90      0.93 o 
   3   2   4        1.04        0.52      0.65 o 
  -3   3   4        0.34        1.46      0.76 o 
  -2   3   4      158.84      183.10      4.59 o 
  -1   3   4      173.94      193.58      5.92 o 
   0   3   4        0.08       -0.22      0.29 o 
   1   3   4      341.86      353.74      2.71 o 
   2   3   4       41.17       41.33      1.33 o 
   3   3   4        6.89        8.50      1.74 o 
  -3   4   4        0.54        0.66      0.37 o 
  -2   4   4        0.02       -0.22      0.46 o 
  -1   4   4      205.04      233.14      4.35 o 
   0   4   4       97.09      100.14      1.67 o 
   1   4   4        5.04        5.34      0.51 o 
   2   4   4       14.01       14.08      0.96 o 
   3   4   4        5.96        5.03      1.01 o 
  -3   5   4       11.19       12.82      1.05 o 
  -2   5   4        6.33        5.15      0.77 o 
  -1   5   4       23.16       23.99      1.08 o 
   0   5   4      167.01      176.05      3.83 o 
   1   5   4        7.86        8.47      0.49 o 
   2   5   4       25.80       23.80      1.18 o 
   3   5   4        5.80        6.67      2.05 o 
  -3   6   4        3.88        3.21      0.98 o 
  -2   6   4      223.89      220.72     10.32 o 
  -1   6   4       65.31       60.67      3.46 o 
   0   6   4      279.34      301.20      3.51 o 
   1   6   4       66.13       64.60      1.04 o 
   2   6   4       69.45       65.19      1.49 o 
   3   6   4        0.06       -0.52      1.01 o 
  -3   7   4        8.09       10.49      1.16 o 
  -2   7   4        3.75        1.30      0.61 o 
  -1   7   4      209.47      199.58      3.43 o 
   0   7   4      108.37      110.73      1.88 o 
   1   7   4       90.25       90.07      1.24 o 
   2   7   4       34.24       34.38      1.15 o 
   3   7   4        2.81        3.82      1.04 o 
  -3   8   4      142.63      139.78      3.05 o 
  -2   8   4        0.26        0.00      0.55 o 
  -1   8   4        3.76        5.66      1.40 o 
   0   8   4      124.40      119.12      1.99 o 
   1   8   4        0.24        0.22      0.37 o 
   2   8   4       24.37       21.90      1.01 o 
   3   8   4        0.00       -0.44      0.80 o 
  -3   9   4      232.64      237.56      4.28 o 
  -2   9   4        0.00       -0.40      0.43 o 
  -1   9   4      252.13      254.33      6.70 o 
   0   9   4        2.42        3.15      0.55 o 
   1   9   4       26.31       26.16      0.87 o 
   2   9   4       11.04        9.67      0.85 o 
   3   9   4        6.18        4.88      1.05 o 
  -3  10   4       23.63       19.87      1.33 o 
  -2  10   4       60.76       55.51      1.46 o 
  -1  10   4       13.46       15.63      1.06 o 
   0  10   4      152.25      152.16      2.38 o 
   1  10   4       24.10       21.35      0.83 o 
   2  10   4        1.57        1.27      0.62 o 
   3  10   4        1.47        1.00      1.32 o 
  -3  11   4        1.32        1.57      1.10 o 
  -2  11   4       12.97       12.72      2.27 o 
  -1  11   4      128.25      115.00      2.69 o 
   0  11   4      186.21      186.41      2.76 o 
   1  11   4       50.58       53.23      1.23 o 
   2  11   4       10.14       11.18      0.97 o 
  -3  12   4        0.68        0.56      0.85 o 
  -2  12   4       92.38       85.61      1.91 o 
  -1  12   4       65.09       71.59      2.14 o 
   0  12   4       40.37       39.24      1.23 o 
   1  12   4        1.85        2.95      0.67 o 
   2  12   4       57.31       56.14      1.61 o 
  -2  13   4       10.56        8.06      1.12 o 
  -1  13   4       87.19       89.76      1.87 o 
   0  13   4       44.02       43.10      1.30 o 
   1  13   4      129.12      131.83      2.05 o 
   2  13   4       98.54       99.48      2.18 o 
  -2  14   4       30.51       33.98      1.26 o 
  -1  14   4       29.16       32.91      1.56 o 
   0  14   4        5.88        5.97      0.89 o 
   1  14   4      117.60      117.21      2.37 o 
   2  14   4       27.46       29.46      1.32 o 
  -2  15   4        1.20        0.29      0.51 o 
  -1  15   4       30.36       28.86      1.49 o 
   0  15   4       62.13       65.06      5.29 o 
   1  15   4       35.65       35.73      1.32 o 
   2  15   4        9.49        8.57      1.09 o 
  -2  16   4       10.35       11.11      2.76 o 
  -1  16   4       77.49       85.64      2.59 o 
   0  16   4       13.19       12.80      1.30 o 
   1  16   4        1.66        2.05      0.66 o 
  -1  17   4        0.01       -0.93      0.77 o 
   0  17   4       59.70       53.47      4.34 o 
   1  17   4        0.27       -0.40      0.66 o 
   0  18   4       42.24       46.57      2.02 o 
  -3   0   5       51.04       50.93      2.36 o 
  -1   0   5      399.98      433.72      8.56 o 
   1   0   5        1.35        0.57      0.58 o 
   3   0   5        4.04        3.65      1.44 o 
  -3   1   5      115.59      100.10      3.23 o 
  -2   1   5      352.60      355.34      8.84 o 
  -1   1   5      112.74      122.26      2.61 o 
   0   1   5       36.42       36.46      0.93 o 
   1   1   5      171.06      171.01      1.83 o 
   2   1   5        0.01       -0.16      0.63 o 
   3   1   5        0.33       -0.01      0.84 o 
  -3   2   5        0.81        1.20      0.66 o 
  -2   2   5      336.26      333.04     32.21 o 
  -1   2   5      100.62       99.56      2.33 o 
   0   2   5       18.31       16.93      0.68 o 
   1   2   5       38.19       37.75      0.91 o 
   2   2   5        0.43        0.06      0.73 o 
   3   2   5        3.02        1.97      0.96 o 
  -3   3   5        0.77        0.16      0.54 o 
  -2   3   5        4.85        4.13      0.68 o 
  -1   3   5      198.81      202.27      4.04 o 
   0   3   5       59.88       60.25      1.39 o 
   1   3   5        1.37        1.73      0.37 o 
   2   3   5       99.97       97.16      3.00 o 
   3   3   5        5.51        2.37      1.16 o 
  -3   4   5       58.77       42.06      1.78 o 
  -2   4   5        0.89        1.18      0.50 o 
  -1   4   5        0.22        0.24      0.48 o 
   0   4   5       68.94       74.04      2.28 o 
   1   4   5       41.26       41.65      0.89 o 
   2   4   5        8.33        8.77      1.20 o 
   3   4   5        0.73       -0.52      1.03 o 
  -3   5   5        0.32        1.04      0.35 o 
  -2   5   5       18.19       18.05      1.15 o 
  -1   5   5        1.48        0.82      0.96 o 
   0   5   5        9.38       10.56      0.95 o 
   1   5   5       17.59       17.46      0.67 o 
   2   5   5        2.06        1.53      1.25 o 
   3   5   5       16.46       17.58      2.08 o 
  -3   6   5        1.36        2.26      0.70 o 
  -2   6   5        8.06        6.87      0.89 o 
  -1   6   5      270.57      254.23      4.25 o 
   0   6   5       47.23       45.63      1.27 o 
   1   6   5       93.84      100.52      1.92 o 
   2   6   5       18.87       18.19      1.33 o 
   3   6   5        4.07        3.26      0.97 o 
  -3   7   5        0.39        0.72      0.54 o 
  -2   7   5       18.72       18.83      1.17 o 
  -1   7   5       65.97       58.02      1.83 o 
   0   7   5      133.98      132.52      2.25 o 
   1   7   5       88.45       91.02      1.36 o 
   2   7   5       24.10       22.97      1.36 o 
  -3   8   5        3.37        4.15      1.23 o 
  -2   8   5       99.90       94.98      4.16 o 
  -1   8   5        0.07       -0.44      0.47 o 
   0   8   5       30.35       27.61      1.07 o 
   1   8   5       31.02       29.77      0.94 o 
   2   8   5       13.42       14.81      1.30 o 
  -3   9   5        0.68        1.18      0.89 o 
  -2   9   5      486.60      485.30     12.21 o 
  -1   9   5        1.45        0.40      0.62 o 
   0   9   5      134.63      131.98      2.29 o 
   1   9   5        0.15       -0.27      0.40 o 
   2   9   5        2.35        4.10      0.96 o 
  -3  10   5        0.08        1.16      0.92 o 
  -2  10   5       10.08        9.48      1.08 o 
  -1  10   5       80.64       71.50      2.15 o 
   0  10   5        2.20        0.99      0.51 o 
   1  10   5       42.19       40.57      1.11 o 
   2  10   5        3.36        1.65      0.86 o 
  -2  11   5        2.22        2.37      0.57 o 
  -1  11   5       79.29       77.92      2.29 o 
   0  11   5       86.04       78.84      1.79 o 
   1  11   5      120.35      125.77      2.35 o 
   2  11   5       17.42       18.47      1.48 o 
  -2  12   5        0.84        0.63      0.46 o 
  -1  12   5       90.13       76.19      3.84 o 
   0  12   5       28.80       28.74      1.43 o 
   1  12   5       20.52       20.70      1.04 o 
   2  12   5        0.16        0.04      0.88 o 
  -2  13   5        0.16        0.66      0.48 o 
  -1  13   5        4.55        2.27      0.76 o 
   0  13   5       52.69       52.79      3.13 o 
   1  13   5       21.50       21.06      1.06 o 
   2  13   5       40.14       39.21      1.83 o 
  -2  14   5        0.00        0.36      0.79 o 
  -1  14   5       29.53       30.63      1.58 o 
   0  14   5       18.11       19.50      1.34 o 
   1  14   5        4.46        5.10      0.83 o 
  -1  15   5        2.17        0.96      1.21 o 
   0  15   5       27.55       29.35      2.13 o 
   1  15   5       27.10       29.46      1.58 o 
  -1  16   5       14.03       17.82      1.51 o 
   0  16   5       52.77       59.19      4.02 o 
  -2   0   6       16.15       18.93      1.62 o 
   0   0   6      252.07      255.65      7.20 o 
   2   0   6        6.36        5.57      1.48 o 
  -3   1   6        1.37        1.42      0.59 o 
  -2   1   6      136.73      125.05      3.55 o 
  -1   1   6      397.92      409.15      6.16 o 
   0   1   6      111.63      114.04      1.83 o 
   1   1   6       29.90       30.69      0.99 o 
   2   1   6       27.38       29.26      1.49 o 
  -3   2   6       15.05       12.40      1.80 o 
  -2   2   6        8.48        8.49      0.97 o 
  -1   2   6      261.20      269.17      4.62 o 
   0   2   6       51.25       48.83      1.40 o 
   1   2   6       18.43       16.46      0.91 o 
   2   2   6       10.70       12.07      1.23 o 
  -3   3   6        2.75        2.58      0.64 o 
  -2   3   6        0.01        0.31      0.66 o 
  -1   3   6       20.77       17.55      1.14 o 
   0   3   6      124.30      119.79      2.22 o 
   1   3   6       10.30       11.95      0.77 o 
   2   3   6        3.34        3.89      1.81 o 
  -3   4   6       25.92       18.15      1.32 o 
  -2   4   6       49.93       50.67      6.32 o 
  -1   4   6        5.60        5.55      0.82 o 
   0   4   6        0.05       -0.26      0.54 o 
   1   4   6        9.78       10.41      0.73 o 
   2   4   6       13.31       16.48      1.32 o 
  -3   5   6       87.56       64.82      2.38 o 
  -2   5   6        7.34        7.01      2.15 o 
  -1   5   6       10.00       11.26      1.37 o 
   0   5   6       13.91       17.36      1.37 o 
   1   5   6        0.00       -0.44      0.42 o 
   2   5   6        0.22        1.48      1.14 o 
  -3   6   6        2.36        1.74      0.58 o 
  -2   6   6        1.85        2.91      1.20 o 
  -1   6   6        7.98        6.72      0.89 o 
   0   6   6      116.18      112.56      3.67 o 
   1   6   6       16.21       16.76      0.79 o 
   2   6   6       14.64       15.61      2.00 o 
  -2   7   6        9.51       14.43      2.97 o 
  -1   7   6       13.64       11.84      1.92 o 
   0   7   6      115.36      117.10      2.24 o 
   1   7   6       29.36       29.23      1.17 o 
   2   7   6       31.63       33.25      2.07 o 
  -2   8   6        5.32        6.38      0.97 o 
  -1   8   6       17.75       16.04      1.26 o 
   0   8   6        0.09       -0.68      0.45 o 
   1   8   6       56.21       61.03      2.51 o 
   2   8   6        2.20        2.18      0.90 o 
  -2   9   6        3.19        3.22      0.86 o 
  -1   9   6      448.44      428.59      6.62 o 
   0   9   6        4.75        3.53      0.62 o 
   1   9   6       22.72       19.66      1.01 o 
   2   9   6        0.11       -1.08      0.76 o 
  -2  10   6        0.37        0.45      0.66 o 
  -1  10   6        0.00       -0.12      0.57 o 
   0  10   6       39.18       36.07      2.15 o 
   1  10   6       16.92       16.60      1.58 o 
  -2  11   6        3.67        2.42      0.83 o 
  -1  11   6        1.81        1.15      0.70 o 
   0  11   6      106.20      107.81      2.24 o 
   1  11   6       32.99       31.15      1.54 o 
  -1  12   6        0.36        0.14      0.69 o 
   0  12   6       40.04       31.23      1.87 o 
   1  12   6        7.48        7.55      1.10 o 
  -1  13   6        0.36        0.45      0.70 o 
   0  13   6        0.34        0.26      0.69 o 
   1  13   6       16.41       17.23      1.45 o 
  -1  14   6        0.01        0.08      0.67 o 
   0  14   6       19.19       22.28      1.17 o 
  -1   0   7        0.07        0.74      0.88 o 
   1   0   7      100.37      106.20      2.99 o 
  -2   1   7        0.56        0.76      0.62 o 
  -1   1   7       74.05       69.54      2.29 o 
   0   1   7      229.14      236.18      3.56 o 
   1   1   7       63.24       67.46      1.54 o 
   2   1   7       14.85       17.24      1.45 o 
  -2   2   7       13.10       14.22      1.87 o 
  -1   2   7       21.20       21.83      2.04 o 
   0   2   7       97.13      102.12      3.50 o 
   1   2   7       16.77       18.68      0.96 o 
   2   2   7       10.42       11.06      1.28 o 
  -2   3   7       24.02       19.76      1.27 o 
  -1   3   7        0.50        0.62      0.78 o 
   0   3   7       31.96       33.71      1.69 o 
   1   3   7       46.92       47.19      1.32 o 
   2   3   7        1.20        2.72      0.93 o 
  -2   4   7       41.15       41.51      4.76 o 
  -1   4   7       18.67       19.87      1.70 o 
   0   4   7        3.51        3.22      0.69 o 
   1   4   7        0.81        0.84      0.52 o 
  -2   5   7      113.24      119.82     21.53 o 
  -1   5   7       14.27       17.71      1.39 o 
   0   5   7        1.22        0.86      0.67 o 
   1   5   7       10.58       13.51      0.89 o 
  -2   6   7        4.53        5.58      0.84 o 
  -1   6   7        0.17        0.30      0.56 o 
   0   6   7        3.65        3.28      0.69 o 
   1   6   7       18.45       18.60      1.44 o 
  -2   7   7       31.31       27.00      7.08 o 
  -1   7   7       31.18       43.15      2.27 o 
   0   7   7        2.30        2.33      0.64 o 
   1   7   7       73.13       80.14      2.02 o 
  -2   8   7       11.55        9.56      0.97 o 
  -1   8   7        3.92        4.59      1.32 o 
   0   8   7        0.04        0.15      0.66 o 
   1   8   7        0.03        1.40      1.01 o 
  -1   9   7        5.12        4.85      0.94 o 
   0   9   7      187.61      182.74      5.69 o 
   1   9   7        3.73        2.50      0.96 o 
  -1  10   7        3.22        3.77      0.91 o 
   0  10   7        4.24        6.30      1.29 o 
  -1  11   7        0.15       -0.88      0.59 o 
   0  11   7        0.50        0.38      0.58 o 
   0   0   8        1.61        0.18      0.86 o 
  -1   1   8        2.77        2.79      0.88 o 
   0   1   8       17.20       13.97      1.36 o 
  -1   2   8        1.68        1.56      0.82 o 
   0   2   8       21.06       23.21      1.49 o 
  -1   3   8       34.12       35.04      1.82 o 
   0   3   8        0.66        0.40      0.58 o 
  -1   4   8       32.32       35.90      1.83 o 
   0   4   8        2.84        2.97      0.73 o 
  -1   5   8       73.04       89.05      2.84 o 
   0   5   8        8.95       10.16      1.05 o 
   0   6   8        5.23        5.15      0.86 o 
                                                 
